# Supplementary material for: Divalent Aptamer-Functionalized Nanochannels for Facile Detection of Cancer Cell-Derived Exosomes
Source: Sensors (Basel). 2023 Nov 13;23(22):9139. doi: 10.3390/s23229139 (PMC10674588; doi:10.3390/s23229139)
Supplement: Supplementary file 1 [file sensors-23-09139-s001.zip]

Archive with 1 entries (1 files):
- sensors-2703775-supplementary.pdf
